# Supplementary material for: The Effect of Acute Supplementation of Branched Chain Amino Acids on Serum Metabolites During Endurance Exercise in Healthy Young Males: An Integrative Metabolomics and Correlation Analysis Based on a Randomized Crossover Study
Source: Metabolites. 2026 Jan 2;16(1):41. doi: 10.3390/metabo16010041 (PMC12844224; doi:10.3390/metabo16010041)
Supplement: Supplementary file 1 [file metabolites-16-00041-s001.zip]

Archive with 1 entries (1 files):
- Supplementary Figures and Tables 20251225.pdf
